# Supplementary material for: State of the Art in Temporomandibular Joint Arthrocentesis—A Systematic Review
Source: J Clin Med. 2023 Jun 30;12(13):4439. doi: 10.3390/jcm12134439 (PMC10342956; doi:10.3390/jcm12134439)
Supplement: Supplementary file 1 [file jcm-12-04439-s001.zip]

Archive with 1 entries (1 files):
- jcm-2438990-supplementary.xlsx
