# Supplementary material for: State of the Art in Temporomandibular Joint Arthrocentesis—A Systematic Review
Source: J Clin Med. 2023 Jun 30;12(13):4439. doi: 10.3390/jcm12134439 (PMC10342956; doi:10.3390/jcm12134439)
Supplement: Supplementary file 1 [file jcm-12-04439-s001.zip › jcm-2438990-supplementary.xlsx]

## Sheet: Zbiorczo
																Arthrocentesis + drug			Arthrocentesis			Drug only			Treatment 3- arthrocentesis + drug			Treatment 1- arthrocentesis			Treatment 3- drug only
Authors	Study design	Cohort	Mean Age	Fluid	Technique: 2-needle	Technique: 1-needle	Max. Volume of fluid used (ml)	Intracapsular deposition of medicine after arthrocentesis (Treatment 2)	Medication injected	Medication volume (ml)	Control (Treatment 2)	Control volime (Treatment 2) (ml)	Control 2 (Treatment 3)	Control 2 volime (Treatment 3)(ml)	Pain before treatment (VAS)	Pain at final follow- up (VAS)	VAS decrease	Pain before treatment (VAS) (Control)	Pain at final follow- up (VAS) (Control)	VAS decrease (Control)	Pain before treatment (VAS) (Control 2)	Pain at final follow- up (VAS) (Control 2)	VAS decrease (Control 2)	MMO before treatment	MMO at final follow- up	MMO increase	MMO before treatment (control 1)	MMO at final follow- up (control 1)	MMO increase (control 1)	MMO before treatment (control 2)	MMO at final follow- up (control 2)	MMO increase (control 2)	Total number of interventions	Follow up (months)	Quality of the study
Grossman (2019)	Retrospective	234	33.02	0,9% NaCl	yes	no	300	no	n/a	n/a	X	n/a	x	x	x	x	x	7.2	0.43	6.77	x	x	x	x	x	x	28	44	16	x	x	x	3	6	B
Lin et al. (2018)	Retrospective	90	40.7	0,9% NaCl	yes	no	50	yes	PRP	2 ml	0,9% NaCl	50	x	x	2.97	1.87	1.1	x	x	x	1.7	4.07	-3	37.2	42.5	5.3	x	x	x	35.8	45.6	9.8	5	3	B
Rossini et al.. (2019)	Retrospective	72	32.46	0,9% NaCl	yes	no	200	yes	HA	1 ml	X	n/a	x	x	7	0	7	x	x	x	x	x	x	28.9	35.4	6.5	x	x	x	x	x	x	1	6	B
Chandra et al. (2021)	Clinical	52	30.65	Ringer lactate	yes	no	50-60	no	X	X	PRP	0.6	x	x	x	x	x	6.25	3.17	3.07	5.7	1	4.7	x	x	x	30.5	50.2	19.7	36.1	43.7	7.6	1	6	B
Grossman et al. (2017)	RCT	13	40.55	0,9% NaCl	yes	no	300	no	x	x	x	x	x	x	x	x	x	6.61	0.38	6.23	x	x	x	x	x	x	32.38	44.69	12.31	x	x	x	1	3	A
		13	40.55	0,9% NaCl	no	yes	40	no	x	x	x	x	x	x	x	x	x	6.69	0.46	6.23	x	x	x	x	x	x	31.82	42.94	11.12	x	x	x
Lee et al. (2021)	Prospective	40	46.6	0,9% NaCl	no	yes	2	yes	HA+DXM	n/a	X	n/a	x	x	6.5	0.3	6.2	x	x	x	x	x	x	25	40	15	x	x	x	x	x	x	1	6	B
Yapici-Yavuz et al.. 2018	Prospective	44	n/a	Ringer lactate	yes	no	200	yes	methylprednissolone acetate, SH, or tenoxicam	n/a	Ringer lactate	200	x	x	7.6	1.4	6.2	8	1.5	6.5	x	x	x	32	46	14	32	46	14	x	x	x	3	96	A
Kim et al. (2019)	Retrospective	57	38.65	0,9% NaCl	yes	no	500	no	none	n/a	none	n/a	x	x	x	x	x	4.77	1.74	3.03	x	x	x	x	x	x	36.79	53.8	17.01	x	x	x	1	12	B
Ghoneim et al.. (2021)	Prospective	40	27	Ringer lactate	yes	no	100	yes	IPRF	1.5	Ringer lactate	100	x	x	6	0	6	8	0	x	x	x	x	31.48	50.2	18.72	36.15	43.75	7.6	x	x	x	5	6	B
Altaweel et al. (2020)	RCT	32	28.025	Ringer lactate	yes	no	300	yes	HA	2	none	n/a	x	x	2.3	0.5	1.8	x	x	x	x	x	x	25	40	15	x	x	x	x	x	x	1	6	A
Kumar et al. (2020)	Prospective	20	25.18	Ringer lactate	yes	no	300	yes	DXM	1	x	x	x	x	4.09	1.27	2.82	x	x	x	x	x	x	36.91	37.36	0.45	x	x	xx	x	x	x	1	6	A
		20	24.5	Ringer lactate	no	yes	300	yes	DXM	1	x	x	x	x	4.55	0.18	4.37	x	x	x	x	x	x	40.64	44.91	4.27	x	x	x	x	x	x	1	6
Santagata et al.. (2020)	Clinical	28	40.6	Ringer lactate	yes	no	400	yes	HA	1	none	n/a	x	x	8.1	0.9	7.2	x	x	x	x	x	x	36.3	45.1	8.8	x	x	x	x	x	x	5	6	B
Rao et al.. (2019)	Prospective	20	37	0,9% NaCl	yes	no	90	yes	HA	1	0,9% NaCl	90	x	1	6.9	0.95	5.95	6.75	2.4	4.35	x	x	x	28.8	41.4	12.6	35.2	44.8	9.6	x	x	x	1	6	B
Giraddi et al.. (2012)	Prospective	8	26.88	Ringer lactate	yes	no	200	yes	HA	1	x	x	x	x	6.75	1.25	5.5	x	x	x	x	x	x	37.25	43.75	6.5	x	x	x	x	x	x	1	1	B
Giraddi et al.. (2012)	Prospective	8	26.88	Ringer lactate	yes	no	200	yes	DXM	1	x	x	x	x	6.13	1.73	4.4	x	x	x	x	x	x	35.25	41.5	6.25	x	x	x	x	x	x	1	6	B
Andrabi et al.. (2019)	Prospective	50	28.96	Ringer lactate	yes	no	100	no	none	n/a	none	n/a	x	x	x	x	x	6.49	1.5	4.99	x	x	x	x	x	x	26.14	38.92	12.78	x	x	x	1	3	B
Sequeira et al.. (2019)	Prospective	10	38.40	Ringer lactate	no	yes	300	yes	HA	1	none	n/a	x	x	2.5	0	2.5	x	x	x	x	x	x	21.7	36.2	14.5	x	x	x	x	x	x	1	3	B
Gorrela et al. (2017)	RCT	62	42.3	0,9% NaCl	yes	no	100	yes	HA	1	0,9% NaCl	100	x	x	6	0.23	5.77	6.77	1.71	5.06	x	x	x	27.19	39.55	12.36	29.13	40.39	11.26	x	x	x	1	6	A
Chandrashekhar et al.. (2015)	Prospective	50	41.5	Ringer lactate	yes	no	200	yes	DXM	2	none	n/a	x	x	8.7	1.13	7.57	x	x	x	x	x	x	32.13	42.6	10.47	x	x	x	x	x	x	1	1	B
GirddI et al. (2015)	Prospective	7	30.4	Ringer lactate	no	yes	200	yes	DXM	1	x	x	x	x	4.43	1.43	3	x	x	x	x	x	x	35.43	41.14	5.71	x	x	x	x	x	x	1	12	B
		7	30.4	Ringer lactate	no	yes	200	yes	DMX+HA	1	x	x	x	x	3.29	1.1	2.19	x	x	x	x	x	x	37.86	44.86	7	x	x	x	x	x	x	1	6
De Riu et al.. (2013)	Prospective	30	43.5	0,9% NaCl	yes	no	400	yes	HA	2	none	n/a	x	x	8.26	2.03	6.23	x	x	x	x	x	x	25.3	43.8	18.5	x	x	x	x	x	x	1	12	A
Sharma et al. (2013)	RCT	20	25	0,9% NaCl	yes	no	200	yes	HA	2	0,9% NaCl	200	x	x	4.83	0.3	4.58	2.82	0	2.82	x	x	x	22.8	39	16.2	23.83	40.3	16.47	x	x	x	1	6	A
Singh & Vargese (2013)	Prospective	20	44	0,9% NaCl	no	yes	200	no	none	n/a	none	n/a	x	x	x	x	x	5.25	0.25	5.03	x	x	x	x	x	x	31.12	38.98	7.86	x	x	x	1	3	B
Thomas et al. (2012)	Prospective	32	23	0,9% NaCl	yes	no	100	no	none	n/a	none	n/a			x	x	x	9.8	0.2	9.6	x	x	x	x	x	x	21	41	20	x	x	x	1	3	B
Gurung et al.. (2017)	Prospective	20	39	Ringer lactate	yes	no	300	yes	HA	none	Ringer lactate	300	x	x	5.9	1.3	4.6	5.4	2.3	3.1	x	x	x	35.8	45.6	9.8	37.2	42.5	5.3	x	x	x	1	6	B
